# Supplementary material for: Fertility preservation practices and gastrointestinal oncologist in Europe: a pan-European study
Source: Oncologist. 2025 Nov 5;30(11):oyaf350. doi: 10.1093/oncolo/oyaf350 (PMC12628310; doi:10.1093/oncolo/oyaf350)
Supplement: oyaf350_Supplementary_Data [file oyaf350_supplementary_data.zip]

Archive with 3 entries (3 files):
- Supp fig 2 regional distribution.jpg
- Supp fig 3 Oncofertility in GI Cancers.png
- Supp figure 1 European Survey.pdf
